# Supplementary material for: Phloem unloading in cultivated melon fruits follows an apoplasmic pathway during enlargement and ripening
Source: Hortic Res. 2023 Jul 4;10(8):uhad123. doi: 10.1093/hr/uhad123 (PMC10405131; doi:10.1093/hr/uhad123)
Supplement: Web_Material_uhad123 [file web_material_uhad123.zip]

Archive with 2 entries (2 files):
- Supplemental Figures.docx
- Supplemental Tables.docx
